# Supplementary material for: Multi-omics analysis of pediatric minimally differentiated acute myeloid leukemia reveals RUNX1-driven stemness and chemoresistance
Source: Leukemia. 2026 Apr 29;40(7):1427–38. doi: 10.1038/s41375-026-02967-6 (PMC13322964; doi:10.1038/s41375-026-02967-6)
Supplement: Supplementary file 2 — Supplementary Table S1 [file 41375_2026_2967_MOESM2_ESM.xlsx]

## Sheet: Table S1
Supplemental Table S1. Summary of clinical data and experiments of inhouse AML-M0 cohort
Case No.	Age at diagnosis (Year)	Gender	WBC at diagnosis (/µl)	Karyotype	Treatmen Protocol	Die	Last observation (Day)	Relapse	Relapse (Day)	Genetic alterations detected in the clinical settings	Tumor sample		Normal sample		WES	High-depth WGS	Low-depth WGS	Target-seq	RNA-seq	Methylation Array	Sample ID of sequencing data acquired in AML-05 or AML-12 cohorts	RUNX1 alterations
#1	3.5	Female	ND	46,XX	JPLSG AML-12	1	753	1	663	NUP98r	Relapse	BM	CR	BM	Yes	No	Yes	No	Yes	Yes		Positive
#2	12.5	Female	3700	46,XX[20]	JPLSG AML-12*	1	1545	1	196		Primary	BM	-	-	Yes	No	Yes	Yes§	Yes§	Yes	YCU-121, R-121	Positive
#3	14	Female	21200	46,XX,add(7)(q22)[20]	JPLSG AML-12*	0	2069	1	1632		Primary	BM	-	-	Yes	No	No	Yes§	Yes§	Yes§	YCU-133, R-133	Positive
#4	2	Female	195100	48,XX,+8,+21[3] / 49,sl,del(6)(q?),+19[14]/49,sl,add(6)(q21),+19[3]	JPLSG AML-05*	0	1277	1	210		Primary	BM	-	-	Yes	No	No	Yes§	Yes	Yes	AML05-190	Positive
#5	13.2	Male	ND	46,XY	JPLSG AML-05	1	1811	1	1651		Primary	BM	CR	BM	Yes	No	Yes	No	Yes†‡	No		Positive
#6	11.5	Male	343400	46,XY,?t(3;3)(p25;q26.2)[20]	JPLSG AML-12*	0	1384	1	268	RPN1::MECOM	Primary	BM	CR	BM	Yes	No	No	Yes§	Yes§	Yes§	YCU-352, R-352	Positive
#7	14.1	Female	4710	46,XX,t(11;19)(q23;p13.3)[19]/46.sl,dup(1)(q21q32)[1]	JPLSG AML-05*	0	1458	0		KMT2A::MLLT1	Primary	PB	-	-	Yes	No	Yes	No	Yes	Yes	AML05-153	Negative
#8	0.7	Female	57370	47,XX,del(12)(p13),+19	AML-99	0	3529	1	316		Primary	BM	-	-	Yes	No	Yes	No	Yes	Yes		Negative
#9	9.8	Male	300	47,XY,add(1)(q21),add(5)(q13),add(5)(q31),add(10)(p11.2), add(11)(q13),del(12)(p11.2),del(13)(q14q22),add(16)(q12-13),+mar[5]/46,XY[15]	JPLSG AML-12*	0	1207	0		del(5q)	Primary	BM	-	-	Yes	No	Yes	Yes§	Yes	Yes		Negative
#10	9.4	Male	1800	46,XY[20]	JPLSG AML-05	0	2981	0			Primary	BM	CR	PB	Yes	Yes	No	No	Yes	Yes		Negative
#11	9.1	Female	4100	46,XX,t(8;12)(q11.2;p11.2)[20]	JPLSG AML-05*	0	788	0			Primary	BM	CR	ND	Yes	Yes	No	Yes§	Yes	Yes	AML05-377, R-333	Negative
#12	15.6	Female	8600	46,XX	ND	0	3023	1	797		Primary	BM	CR	BM	Yes	Yes	No	No	Yes	Yes		Negative
#13	12.2	Male	1840	46,XY,add(6)(q13)[9]/47,XY,add(6)(q13),+22[6]	JPLSG AML-12*	0	1941	0			Primary	BM	-	-	Yes	No	Yes	Yes§	Yes§	No	YCU-183, R-183	Negative
#14	4.4	Male	678400	46,der(9)del(9)(p?)del(9)(q?)[16]/46,idem,inv(9)(p22q11)[4]	ND	0	3524	0			Primary	BM	-	-	Yes	No	Yes	No	Yes	Yes		Negative
#15	0.1	Female	165100	46,XX[20]	JPLSG AML-12	0	290	0			Primary	PB	CR	BM	Yes	No	Yes	No	Yes	Yes		Negative
#16	1.3	Male	13800	49,Y,der(X)t(X;7)(q2?4;q11),add(5)(q11),?der(6)t(6;7)(q25;p15),-7,+8,+10, add(10)(q24),ins(11)(q23q13q14)order(11)(11pter→11q13::11q1?4→11q23::?), +19,+mar[15] / 46,XY[5]	ND	0	7485	0		Monosomy 7	Primary	BM	CR	BM	Yes	No	Yes	No	Yes†	No		Negative
#17	7	Male	9900	47,XY,+11[18]/54,idem,+X,+10,+11,+13,+14,+20,+21[1] / 46,XY[1]	JPLSG AML-05*	0	680	0			Primary	PB	-	-	Yes	No	Yes	Yes§	Yes	Yes	AML05-418, R-367	Negative
#18	12.9	Female	3500	46,XX	JPLSG AML-12	0	2328	1	407		Primary	BM	CR	BM	Yes	Yes	No	No	Yes	Yes		Negative
#19	13	Male	19000	47,XY,+8[16]/46,XY	JPLSG AML-05*	0	1048	0		FLT3-ITD	Primary	BM	-	-	Yes	No	Yes	Yes§	Yes	Yes	AML05-297, R-258	Negative
#20	11.1	Female	4500	46,XX[20]	JPLSG AML-05*	0	1770	0		NPM1 mutation, FLT3-ITD	Primary	PB	-	-	Yes	No	Yes	Yes§	Yes§	Yes	AML05-41, R-156	Negative
#21	13.1	Male	15900	47,XY,+8[20}	JPLSG AML-05*	0	1573	0		NUP98::NSD1, FLT3-ITD	Primary	BM	-	-	Yes	No	Yes	Yes§	Yes	Yes	AML05-113, R-037	Negative
#22	2.2	Female	3520	47,XX,der(3)t(3;12)(q27;q24.1),del(12)(p?),der(12)t(12;15)(q24.1;q24),+19[19]	JPLSG AML-12*	0	2585	0			Primary	BM	-	-	Yes	No	No	Yes§	Yes†	No	YCU-9	Negative
#23	5.3	Female	13120	45,XX,-7[4]/45,idem,-6,+r[14]/46,XX[2]	JPLSG AML-12	0	295	0		Monosomy 7	Primary	BM	CR	BM	Yes	No	Yes	No	Yes	Yes		Negative
WBC, White Blood Cell; WES, Whole Exome Sequencing; WGS, Whole Genome Sequencing; Target-seq, Target capture sequending; RNA-seq, RNA sequencing; ND, No Data; FCM, Flow Cytometry; BM, Bone Marrow; PB Peripheral Blood; CR, Complete Remission
* These cases were enrolled in the respective clinical trials
† Gene expression analysis did not performed due to the low tumor content
‡ Ribosome depletion kit was used for sequencing library preparation
§ Data acquired in the analysis of AML-05 or AML-12 cohorts were used for analysis
