# Supplementary material for: Multi-omics analysis of pediatric minimally differentiated acute myeloid leukemia reveals RUNX1-driven stemness and chemoresistance
Source: Leukemia. 2026 Apr 29;40(7):1427–38. doi: 10.1038/s41375-026-02967-6 (PMC13322964; doi:10.1038/s41375-026-02967-6)
Supplement: Supplementary file 3 — Supplementary Table S2 [file 41375_2026_2967_MOESM3_ESM.xlsx]

## Sheet: Table S2
Supplemental Table S2. Sequence of designed guide RNA (gRNA)
gRNA #1	CACTTCGACCGACAAACCTG
gRNA #2	GCCATCTGGAACATCCCCTA
