# Supplementary material for: Multi-omics analysis of pediatric minimally differentiated acute myeloid leukemia reveals RUNX1-driven stemness and chemoresistance
Source: Leukemia. 2026 Apr 29;40(7):1427–38. doi: 10.1038/s41375-026-02967-6 (PMC13322964; doi:10.1038/s41375-026-02967-6)
Supplement: Supplementary file 4 — Supplementary Table S3 [file 41375_2026_2967_MOESM4_ESM.xlsx]

## Sheet: Table S3
Supplemental Table S3. Drugs for high-throughput drug sensitivity screening
	Drug	Company	Catalogue No.	Concentration before dilution
	dexamthesone, water soluble	Sigma-Aldrich / Merck	D2915	100 ug/mL
	clofarabine	Selleck Chemicals	S1218	100 ng/mL
	SN38	Selleck Chemicals	S4908	20 ng/mL
	cytarabine	Selleck Chemicals	U-19920A	1 ug/mL
	etoposide	Selleck Chemicals	S1225	20 ug/mL
	5-azacitidine	Selleck Chemicals	S1782	1 ug/mL
	Linifanib	Selleck Chemicals	S1003	1 uM
	pazopanib	Selleck Chemicals	S3012	1 uM
	Lapatinib	Selleck Chemicals	S2111	1 uM
	erlotinib	Selleck Chemicals	S7786	1 uM
	volasertib	Selleck Chemicals	S2235	1 uM
	trametinib	Selleck Chemicals	S2673	1 uM
	selumetinib	Selleck Chemicals	S1008	1 uM
	vemurafenib	Selleck Chemicals	S1267	1 uM
	sorafenib	Selleck Chemicals	S7397	1 uM
	regorafenib	Selleck Chemicals	S1178	1 uM
	everolimus	Selleck Chemicals	S1120	1 uM
	idelalisib	Selleck Chemicals	S2226	1 uM
	PI-103	Selleck Chemicals	S1038	1 uM
	AZD1480	Selleck Chemicals	S2162	1 uM
	ruxolitinib	Selleck Chemicals	S1378	1 uM
	ponatinib	Selleck Chemicals	S1490	1 uM
	imatinib	Selleck Chemicals	S1026	1 uM
	dasatinib	Selleck Chemicals	S1021	1 uM
	ICG-001	Selleck Chemicals	S2662	1 uM
	Sonidegib	Selleck Chemicals	S2151	1 uM
	EPZ005687	Selleck Chemicals	S7004	1 uM
	vorinostat	Selleck Chemicals	S1047	1 uM
	barasertib	Selleck Chemicals	S1147	1 uM
	ABT-199	Selleck Chemicals	S8048	1 uM
	tanespimycin	Selleck Chemicals	S1141	1 uM
	L-Asparaginase	Sigma-Aldrich / Merck	A3809-100UN	10 U/mL
	Bortezomib	Selleck Chemicals	S1013	50 ng/mL
	Temozolomide	Selleck Chemicals	S1237	5 ug/mL
	Vinblastine Sulfate	Selleck Chemicals	S4505	10 ng/mL
	GSK269962A	Selleck Chemicals	S7687	1 uM
	AZD7762	Selleck Chemicals	S1532	1 uM
	Rapamycin	Selleck Chemicals	S1039	1 uM
	Docetaxel	Selleck Chemicals	S1148	1 ug/mL
	vincristine	Selleck Chemicals	S1241	1 ug/mL
	Mitoxantrone	Selleck Chemicals	S2485	500 ng/mL
	RG-7112	Selleck Chemicals	S7030	1 uM
	topotecan	Selleck Chemicals	S9321	500 ng/mL
	Ara-G hydrate	Sigma-Aldrich / Merck	A4233-5MG	88.5 uM
	MI-773 (SAR405838)	Selleck Chemicals	S7649	1 uM
	AZD1208	Selleck Chemicals	S7104	1 uM
	Gilteritinib (ASP2215)	Selleck Chemicals	S7754	1 uM
	fludarabine	Selleck Chemicals	S1491	5 ug/mL
	Doxorubicin Hydrochloride	Selleck Chemicals	S1208	1 ug/mL
	Entrectinib	Selleck Chemicals	S7998	1 uM
	Cabozantinib	Selleck Chemicals	S1119	1 uM
	10074-G5	Selleck Chemicals	S8426	1 uM
	Idarubicin Hydrochloride	Selleck Chemicals	S1228	10 ng/mL
	Gemcitabine Hydrochloride	Selleck Chemicals	S1714	10 ug/mL
	Actinomycin D	FUJIFILM Wako Pure Chemical Corporation	018-21264	10 ng/mL
	Lonafarnib	Selleck Chemicals	S2797	1 uM
	Alectinib	Selleck Chemicals	S2762	1 uM
	PF-04691502	Selleck Chemicals	S2743	1 uM
	CCT251545	Selleck Chemicals	S7981	1 uM
	LQZ-7I	Selleck Chemicals	E0108	10 uM
