# Supplementary material for: Multi-omics analysis of pediatric minimally differentiated acute myeloid leukemia reveals RUNX1-driven stemness and chemoresistance
Source: Leukemia. 2026 Apr 29;40(7):1427–38. doi: 10.1038/s41375-026-02967-6 (PMC13322964; doi:10.1038/s41375-026-02967-6)
Supplement: Supplementary file 5 — Supplementary Table S4 [file 41375_2026_2967_MOESM5_ESM.xlsx]

## Sheet: Table S4
Supplemental Table S4. Mutations and short indels detected in DNA sequencing
Sample ID	Chr	Start	End	Reference allele	Alternative allele	Location of mutations	Gene	Type of mutations	VAF in Tumor†	Platform
MDAML_1_R	11	32417910	32417910	-	ACCGTACAAAGAGGAA	exonic	WT1	frameshift insertion	0.188	WES
MDAML_1_R	13	28592642	28592642	C	A	exonic	FLT3	nonsynonymous SNV	0.355	WES
MDAML_1_R	21	36259319	36259326	GCGGCAAC	-	exonic	RUNX1	frameshift deletion	0.214	WES
MDAML_2_P	11	32421535	32421535	G	A	exonic	WT1	stopgain	0.364	WES, Target-seq
MDAML_2_P	12	25398284	25398284	C	G	exonic	KRAS	nonsynonymous SNV	0.067	WES
MDAML_2_P	X	39933878	39933879	CA	-	exonic	BCOR	frameshift deletion	0.165	WES, Target-seq
MDAML_2_P	X	39933880	39933880	-	G	exonic	BCOR	frameshift insertion	0.167	WES, Target-seq
MDAML_3_P	13	28592621	28592621	A	G	exonic	FLT3	nonsynonymous SNV	0.123	WES, Target-seq
MDAML_3_P	13	28592629	28592629	T	C	exonic	FLT3	nonsynonymous SNV	0.054	WES, Target-seq
MDAML_3_P	21	36206835	36206836	CT	-	exonic	RUNX1	frameshift deletion	0.853	WES, Target-seq
MDAML_3_P	X	39923851	39923851	-	C	exonic	BCOR	frameshift insertion	0.478	WES, Target-seq
MDAML_3_P	X	129148610	129148617	CCCTTGAT	-	exonic	BCORL1	frameshift deletion	0.403	WES, Target-seq
MDAML_4_P	21	36171753	36171763	CTTGTATCTGA	-	exonic	RUNX1	frameshift deletion	0.512	WES, Target-seq
MDAML_5_P	21	36164739	36164740	GT	-	exonic	RUNX1	frameshift deletion	0.047	WES
MDAML_6_P	1	115256529	115256529	T	G	exonic	NRAS	nonsynonymous SNV	0.439	WES, Target-seq
MDAML_6_P	12	112888197	112888197	T	G	exonic	PTPN11	nonsynonymous SNV	0.307	WES, Target-seq
MDAML_6_P	21	36259169	36259169	-	GCGCCAGT	exonic	RUNX1	frameshift insertion	0.321	WES, Target-seq
MDAML_7_P	12	112888162	112888162	G	C	exonic	PTPN11	nonsynonymous SNV	0.861	WES
MDAML_7_P	19	4054109	4054109	C	-	exonic	ZBTB7A	frameshift deletion	0.417	WES
MDAML_8_P	7	50444241	50444254	TAAAGTAGAGACTC	-	exonic	IKZF1	frameshift deletion	0.203	WES
MDAML_8_P	12	112888202	112888202	C	T	exonic	PTPN11	nonsynonymous SNV	0.39	WES
MDAML_9_P	13	48934189	48934189	C	A	exonic	RB1	stopgain	0.234	WES
MDAML_10_P	12	112888210	112888210	G	A	exonic	PTPN11	nonsynonymous SNV	0.419	WES
MDAML_11_P	9	139390763	139390763	-	ACCAT	exonic	NOTCH1	frameshift insertion	0.344	WES, Target-seq
MDAML_11_P	9	139399296	139399296	A	T	exonic	NOTCH1	nonsynonymous SNV	0.421	WES, Target-seq
MDAML_11_P	19	17948006	17948006	G	A	exonic	JAK3	nonsynonymous SNV	0.95	WES, Target-seq
MDAML_11_P	X	129147421	129147422	CT	-	exonic	BCORL1	frameshift deletion	0.412	WES, Target-seq
MDAML_12_P	11	32417923	32417929	TCGGGGC	-	exonic	WT1	frameshift deletion	0.683	WES
MDAML_12_P	13	28592642	28592642	C	A	exonic	FLT3	nonsynonymous SNV	0.054	WES
MDAML_13_P	11	32417947	32417947	G	A	exonic	WT1	stopgain	0.055	WES, Target-seq
MDAML_13_P	12	112888163	112888163	G	T	exonic	PTPN11	nonsynonymous SNV	0.275	WES, Target-seq
MDAML_13_P	17	29490395	29490395	G	C	splicing	NF1	splicing	0.352	WES, Target-seq
MDAML_13_P	17	29553477	29553477	-	C	exonic	NF1	frameshift insertion	0.196	WES, Target-seq
MDAML_14_P	19	33792384	33792384	-	CTG	exonic	CEBPA	nonframeshift insertion	0.854	WES
MDAML_15_P	1	65312347	65312347	C	G	exonic	JAK1	nonsynonymous SNV	0.072	WES
MDAML_16_P	9	5073770	5073770	G	T	exonic	JAK2	nonsynonymous SNV	0.098	WES
MDAML_16_P	19	4054016	4054016	-	GTGTGGGTGCGGAT	exonic	ZBTB7A	frameshift insertion	0.191	WES
MDAML_17_P	1	151262327	151262327	-	C	exonic	ZNF687	frameshift insertion	0.264	WES, Target-seq
MDAML_17_P	12	112888210	112888210	G	A	exonic	PTPN11	nonsynonymous SNV	0.351	WES, Target-seq
MDAML_17_P	17	29527517	29527517	-	GA	exonic	NF1	frameshift insertion	0.26	WES, Target-seq
MDAML_17_P	17	29553477	29553477	-	C	exonic	NF1	frameshift insertion	0.053	WES, Target-seq
MDAML_20_P	5	170837545	170837545	-	TGCT	exonic	NPM1	frameshift insertion	0.293	WES, Target-seq
MDAML_20_P	12	112888199	112888199	C	A	exonic	PTPN11	nonsynonymous SNV	0.218	WES, Target-seq
MDAML_21_P	4	106164051	106164051	-	A	exonic	TET2	frameshift insertion	0.375	WES, Target-seq
MDAML_21_P	X	123171399	123171399	-	ATCATAC	exonic	STAG2	frameshift insertion	0.66	WES, Target-seq
MDAML_22_P	1	115258747	115258747	C	G	exonic	NRAS	nonsynonymous SNV	0.113	WES, Target-seq
MDAML_23_P	12	112888189	112888189	G	A	exonic	PTPN11	nonsynonymous SNV	0.39	WES
MDAML_23_P	17	29550586	29550586	G	T	splicing	NF1	splicing	0.822	WES
MDAML_23_P	20	31022441	31022441	-	G	exonic	ASXL1	frameshift insertion	0.288	WES
† Values in WES are listed.
