# Supplementary material for: Multi-omics analysis of pediatric minimally differentiated acute myeloid leukemia reveals RUNX1-driven stemness and chemoresistance
Source: Leukemia. 2026 Apr 29;40(7):1427–38. doi: 10.1038/s41375-026-02967-6 (PMC13322964; doi:10.1038/s41375-026-02967-6)
Supplement: Supplementary file 8 — Supplementary Table S7 [file 41375_2026_2967_MOESM8_ESM.xlsx]

## Sheet: Table S7
Supplemental Table S7. Driver fusion-related transcripts detected using RNA sequencing
Sample ID	Chr_1	Position_1	Direction_1	Gene_1	Chr_2	Position_2	Direction_2	Gene_2	Support Reads
MDAML_1_R	11	3752808	+	NUP98	17	65942012	+	BPTF	56
MDAML_1_R	11	3756421	-	NUP98	17	65943842	-	BPTF	37
MDAML_4_P	8	30402141	+	RBPMS	8	38275891	+	FGFR1	87
MDAML_4_P	8	30407102	+	RBPMS	8	38275891	+	FGFR1	7
MDAML_4_P	8	30413103	+	RBPMS	8	38275944	+	FGFR1	4
MDAML_8_P	12	11803094	+	ETV6	7	156629579	+	LMBR1	14
MDAML_8_P	12	11889757	+	ETV6	7	156743418	+	NOM1	40
MDAML_8_P	12	11859368	+	ETV6	7	156743418	+	NOM1	3
MDAML_8_P	12	11862812	+	ETV6	7	156743418	+	NOM1	5
MDAML_9_P	10	22002701	-	MLLT10	5	179043127	-	HNRNPH1	28
MDAML_9_P	10	22002701	-	MLLT10	5	179042547	-	HNRNPH1	122
MDAML_9_P	10	22015173	-	MLLT10	5	179042547	-	HNRNPH1	24
MDAML_9_P	10	21827841	+	MLLT10	5	179041960	+	HNRNPH1	16
MDAML_11_P	12	12006495	+	ETV6	8	71050567	+	NCOA2	110
MDAML_11_P	12	12022358	-	ETV6	8	71053419	-	NCOA2	5
MDAML_11_P	12	12022358	-	ETV6	8	71053419	-	NCOA2	10
MDAML_11_P	12	12006495	+	ETV6	8	71050567	+	NCOA2	133
MDAML_15_P	6	135539002	-	MYB	X	48663929	+	HDAC6	6
MDAML_15_P	6	135539002	-	MYB	X	48664078	+	HDAC6	7
MDAML_15_P	6	135515598	+	MYB	X	48651579	-	GATA1	2147
MDAML_15_P	6	135539002	-	MYB	X	48665113	+	HDAC6	35
MDAML_15_P	6	135515854	+	MYB	X	48651192	-	GATA1	21
MDAML_15_P	6	135515589	+	MYB	X	48651579	-	GATA1	60
MDAML_15_P	6	135515598	+	MYB	X	48651191	-	GATA1	42
MDAML_21_P	11	3765739	-	NUP98	5	176662822	-	NSD1	5
MDAML_21_P	11	3756554	+	NUP98	5	176639196	+	NSD1	5
MDAML_21_P	11	3756711	+	NUP98	5	176639196	+	NSD1	5
