# Supplementary material for: Multi-omics analysis of pediatric minimally differentiated acute myeloid leukemia reveals RUNX1-driven stemness and chemoresistance
Source: Leukemia. 2026 Apr 29;40(7):1427–38. doi: 10.1038/s41375-026-02967-6 (PMC13322964; doi:10.1038/s41375-026-02967-6)
Supplement: Supplementary file 9 — Supplementary Table S8 [file 41375_2026_2967_MOESM9_ESM.xlsx]

## Sheet: Table S8
Supplemental Table S8. Details of differently methylated and expressed genes
Hypo-methylated and upregulated probes/genes in AML-M0 (delta-beta < -0.2 and lo2FC > 2)
Probe	Gene	Δβ value	Methylation adj.P	Expression log2FC	Expression adj.P	Position
cg19846524	BAALC	-0.200499	0.00381128	2.29325	6.8967e-05	TSS1500-shore
cg14884291	BAALC	-0.202178	0.0078841	2.29325	6.8967e-05	TSS1500-shore
cg10701198	CLIP4	-0.201559	0.000891604	2.39731	2.36343e-11	5'UTR-shore
cg15849098	GIMAP7	-0.347925	9.41395e-05	2.39395	2.20141e-10	TSS200-opensea
cg08787832	PACSIN1	-0.205725	0.00559972	2.75286	5.22472e-07	5'UTR-opensea
Hyper-methylated and downregulated probes/genes in AML-M0 (delta-beta > 0.2 and lo2FC < -2)
Probe	Gene	Δβ value	Methylation adj.P	Expression log2FC	Expression adj.P	Position
cg12193731	ACVRL1	0.229024	0.00887407	-2.96483	2.01654e-08	TSS1500-island
cg26372400	ACVRL1	0.253435	0.0027223	-2.96483	2.01654e-08	TSS1500-island
cg07170824	ACVRL1	0.267174	0.00274863	-2.96483	2.01654e-08	1stExon-island
cg24209015	ALOX5AP	0.25333	0.000156928	-2.43154	1.57031e-12	Body-opensea
cg18236421	ALPL	0.243855	0.000213129	-2.63526	1.04197e-07	5'UTR-island
cg08908264	ANXA3	0.234066	0.0010071	-2.75461	2.05614e-09	5'UTR-shore
cg08040972	ARHGAP24	0.207165	0.00341352	-2.27346	9.79621e-09	TSS1500-opensea
cg12162377	B3GNT7	0.223693	0.0232184	-2.1661	2.44817e-05	Body-island
cg24310461	C1orf115	0.225188	4.88973e-05	-2.88608	2.45211e-09	TSS200-island
cg04624946	C1orf115	0.280269	7.86244e-06	-2.88608	2.45211e-09	TSS200-island
cg01491219	C1orf115	0.331673	3.02104e-05	-2.88608	2.45211e-09	TSS200-island
cg13560871	C1orf115	0.227533	7.3808e-05	-2.88608	2.45211e-09	1stExon-island
cg05287415	C1orf115	0.287179	2.27161e-06	-2.88608	2.45211e-09	TSS200-island
cg02641296	C3orf14	0.236422	0.0093973	-2.96419	0.000581368	TSS200-island
cg21205375	C3orf14	0.228304	0.00657901	-2.96419	0.000581368	TSS200-island
cg19697530	CADM1	0.209786	0.0191679	-3.65841	1.18057e-06	1stExon-island
cg25661026	CEBPD	0.223342	5.22246e-06	-2.0525	5.64203e-09	TSS1500-shore
cg07384961	CLDN6	0.22691	0.00669885	-2.30221	0.00656232	5'UTR-island
cg16651537	CLEC11A	0.295372	7.82544e-05	-3.2382	4.87794e-18	TSS200-shore
cg24790297	CLEC11A	0.240621	0.000236418	-3.2382	4.87794e-18	TSS1500-shore
cg08678044	CLEC11A	0.224857	9.87834e-05	-3.2382	4.87794e-18	1stExon-shore
cg09511427	CLEC11A	0.202551	1.24275e-05	-3.2382	4.87794e-18	Body-shore
cg13152535	CLEC11A	0.234255	2.24593e-05	-3.2382	4.87794e-18	TSS200-shore
cg10773601	CLEC11A	0.253771	0.00050777	-3.2382	4.87794e-18	TSS1500-shore
cg20308817	CLEC11A	0.229082	0.000868476	-3.2382	4.87794e-18	TSS1500-shore
cg08832906	CLEC2L	0.213175	0.00433963	-4.51407	1.8811e-05	1stExon-island
cg11262520	CLEC4D	0.202133	0.00850026	-2.5947	1.12623e-06	TSS200-opensea
cg06744540	CLEC5A	0.203439	1.87066e-05	-2.91254	6.77407e-09	5'UTR-opensea
cg11665114	CLEC5A	0.219789	0.000324048	-2.91254	6.77407e-09	Body-opensea
cg25153741	COL23A1	0.237676	0.000803604	-2.27185	2.343e-07	Body-opensea
cg05206633	COL23A1	0.200094	0.00402913	-2.27185	2.343e-07	Body-opensea
cg01561304	COL23A1	0.229757	0.00209276	-2.27185	2.343e-07	Body-opensea
cg23285825	COL23A1	0.225002	1.01529e-05	-2.27185	2.343e-07	Body-island
cg20327444	COL4A1	0.268119	4.06477e-05	-3.1672	1.38563e-07	TSS200-island
cg17541528	COL4A1	0.219627	2.58323e-05	-3.1672	1.38563e-07	TSS200-island
cg01956420	COL4A1	0.259108	6.00091e-05	-3.1672	1.38563e-07	TSS200-island
cg22429985	CPM	0.206228	6.59681e-06	-3.50977	9.01591e-17	5'UTR-opensea
cg15602832	CRYM	0.256426	0.000132313	-2.40899	0.000470524	5'UTR-shore
cg18618429	CSTA	0.210485	0.00899751	-2.75335	2.1115e-13	TSS200-opensea
cg22834418	CSTA	0.203425	0.000176971	-2.75335	2.1115e-13	5'UTR-opensea
cg21932814	CSTA	0.239341	0.000842182	-2.75335	2.1115e-13	1stExon-opensea
cg26928972	CSTA	0.232895	0.0147908	-2.75335	2.1115e-13	TSS1500-opensea
cg14664412	CSTA	0.24374	0.00394971	-2.75335	2.1115e-13	1stExon-opensea
cg26104932	CYP27A1	0.270839	7.67193e-06	-3.46748	6.05808e-10	Body-shore
cg10528576	DLK1	0.230856	0.0080673	-5.08146	5.98852e-07	TSS1500-island
cg00089091	DPP10	0.235768	3.82747e-05	-2.00258	0.0893099	Body-island
cg04382396	ELANE	0.259636	8.52881e-06	-4.77063	2.16233e-20	5'UTR-shore
cg20702559	FAM110B	0.203446	0.0010283	-3.36853	3.62126e-09	5'UTR-island
cg06545361	FAM84A	0.200406	0.00735961	-2.23127	0.0374534	5'UTR-island
cg24918667	FCAR	0.249231	5.46485e-05	-3.49428	1.94095e-14	5'UTR-opensea
cg22820233	FCAR	0.288345	2.55462e-06	-3.49428	1.94095e-14	1stExon-opensea
cg05252264	FCAR	0.285016	1.66934e-05	-3.49428	1.94095e-14	1stExon-opensea
cg26050864	G0S2	0.215882	0.000262464	-3.53627	2.11527e-13	3'UTR-shore
cg13460643	G0S2	0.219534	0.000683565	-3.53627	2.11527e-13	1stExon-island
cg19863592	GLT1D1	0.221763	0.00455647	-2.52634	3.77573e-07	Body-shore
cg11877382	GLT1D1	0.230702	7.97028e-05	-2.52634	3.77573e-07	Body-shore
cg06179765	GPNMB	0.201885	0.000136918	-2.69266	6.17679e-09	Body-island
cg04651137	GPNMB	0.24183	0.000151771	-2.69266	6.17679e-09	Body-island
cg14972478	GXYLT2	0.215496	0.00194151	-2.48207	0.000489193	Body-opensea
cg09614300	HMX3	0.230002	0.00399673	-7.20467	8.30506e-08	TSS1500-island
cg05999049	HOXB8	0.224625	0.00162733	-2.3348	0.168988	TSS1500-shore
cg03107393	HOXB8	0.231292	0.00352581	-2.3348	0.168988	TSS1500-shore
cg17508300	HPSE2	0.216288	0.00333578	-5.89806	7.47889e-07	Body-island
cg15610020	HPSE2	0.21378	0.000770375	-5.89806	7.47889e-07	TSS200-shore
cg01915791	HSPB6	0.291905	0.00223988	-4.6166	5.73423e-15	Body-island
cg15125472	HSPB6	0.223054	0.00133194	-4.6166	5.73423e-15	TSS200-shore
cg05368740	HSPB6	0.210759	0.0215746	-4.6166	5.73423e-15	Body-island
cg10790747	HSPB6	0.22634	0.00036842	-4.6166	5.73423e-15	TSS200-shore
cg00286125	HSPB6	0.241475	0.015943	-4.6166	5.73423e-15	Body-island
cg13558754	HSPB6	0.235731	0.00182621	-4.6166	5.73423e-15	1stExon-island
cg02372889	HSPB6	0.201313	0.0137822	-4.6166	5.73423e-15	Body-island
cg02745847	IGF2BP1	0.206047	0.000722064	-2.17273	0.18837	Body-island
cg22896991	IGF2BP1	0.200052	0.00014547	-2.17273	0.18837	TSS1500-island
cg15650811	IGFBP5	0.205249	0.00365926	-2.32228	0.000237709	Body-opensea
cg08492173	IRX1	0.209987	0.0168167	-4.54785	1.55292e-06	Body-island
cg05001964	IRX3	0.205202	3.62328e-05	-3.82551	9.01443e-08	Body-island
cg05266781	IRX5	0.211975	9.54699e-06	-3.82566	8.24135e-09	Body-island
cg14464416	IRX5	0.293769	0.0001787	-3.82566	8.24135e-09	Body-island
cg15129307	KCNC3	0.230365	0.00576671	-3.47849	1.1387e-07	TSS200-shore
cg17838026	KCNC3	0.206961	0.0123958	-3.47849	1.1387e-07	TSS1500-shore
cg14874351	LIN7A	0.20063	0.00367149	-4.00516	3.17491e-14	TSS200-shore
cg05647859	LIN7A	0.276829	0.000117835	-4.00516	3.17491e-14	TSS200-shore
cg23441441	LIN7A	0.24644	0.000134985	-4.00516	3.17491e-14	1stExon-island
cg08480223	LIN7A	0.219533	0.00132194	-4.00516	3.17491e-14	1stExon-island
cg17061244	LIN7A	0.205755	0.00167481	-4.00516	3.17491e-14	1stExon-island
cg15204740	LPIN3	0.252566	0.000318648	-2.82455	1.02081e-05	TSS200-shore
cg19927885	LPIN3	0.232321	0.00968198	-2.82455	1.02081e-05	TSS1500-shore
cg20272962	LPO	0.243647	0.00331934	-5.02424	8.6978e-21	Body-island
cg21957925	LUM	0.211851	9.3747e-05	-2.01778	0.00334419	1stExon-opensea
cg16097772	LYZ	0.2177	0.000555722	-3.61708	9.90928e-16	1stExon-opensea
cg20224984	MAFB	0.215715	9.36952e-06	-2.28926	1.36432e-06	3'UTR-island
cg15712857	MMP25	0.211453	0.00181825	-2.19221	1.76309e-07	TSS200-island
cg13842661	MPO	0.233496	0.00125606	-5.32191	1.18912e-25	Body-shelf
cg22331200	MPO	0.222848	1.12952e-06	-5.32191	1.18912e-25	Body-island
cg02668773	MPO	0.238519	0.000366705	-5.32191	1.18912e-25	Body-island
cg07110356	MPO	0.35231	3.45483e-06	-5.32191	1.18912e-25	Body-island
cg24499524	MPO	0.244905	1.48714e-06	-5.32191	1.18912e-25	Body-island
cg01651448	MPO	0.218502	3.36659e-05	-5.32191	1.18912e-25	TSS1500-shore
cg08058156	MPO	0.24001	0.000192595	-5.32191	1.18912e-25	Body-island
cg13321166	MS4A3	0.266972	2.83851e-06	-2.55441	2.75104e-08	TSS200-opensea
cg17173423	MS4A3	0.234444	1.83734e-05	-2.55441	2.75104e-08	TSS200-opensea
cg19739596	MS4A3	0.25551	0.000146589	-2.55441	2.75104e-08	1stExon-opensea
cg26981076	MS4A3	0.301123	6.10827e-07	-2.55441	2.75104e-08	1stExon-opensea
cg03348161	MS4A3	0.298361	1.45749e-05	-2.55441	2.75104e-08	TSS200-opensea
cg00809164	MT1L	0.221512	4.51855e-07	-3.74733	5.92057e-08	TSS1500-island
cg13016732	MYO7A	0.234978	0.00176849	-2.41861	1.40944e-07	Body-island
cg08036798	MYO7A	0.200096	0.00047579	-2.41861	1.40944e-07	TSS200-opensea
cg02420069	MYO7A	0.228817	0.00338468	-2.41861	1.40944e-07	TSS1500-opensea
cg08879470	MYO7A	0.228214	0.00061966	-2.41861	1.40944e-07	Body-island
cg20852226	MYO7A	0.24747	0.00135125	-2.41861	1.40944e-07	Body-island
cg12938159	NEUROG3	0.21647	2.358e-05	-5.20968	1.20992e-08	Body-island
cg17583413	NEUROG3	0.214673	5.93267e-05	-5.20968	1.20992e-08	5'UTR-island
cg00095594	NID1	0.203678	0.00047586	-2.74271	1.38999e-07	TSS200-island
cg16549308	NID1	0.242794	0.000893967	-2.74271	1.38999e-07	TSS1500-island
cg07157830	NID1	0.215324	0.00245132	-2.74271	1.38999e-07	TSS1500-island
cg16520357	OLFM4	0.203287	0.00367581	-3.56239	4.34532e-09	3'UTR-opensea
cg05008701	OLR1	0.205502	0.0113563	-3.01103	1.72781e-07	Body-opensea
cg14001023	PGLYRP1	0.234867	6.41166e-06	-4.18023	9.58659e-16	1stExon-island
cg10862535	PGLYRP1	0.216854	3.54517e-06	-4.18023	9.58659e-16	TSS200-shore
cg02192746	PILRA	0.208374	0.00188858	-2.00486	3.03617e-09	TSS200-opensea
cg14587961	PILRA	0.21881	3.93555e-05	-2.00486	3.03617e-09	Body-opensea
cg22932336	PLIN5	0.242972	0.0134007	-2.25261	5.14488e-09	5'UTR-island
cg08856354	PNPLA1	0.208021	0.00683741	-2.77286	2.04459e-10	5'UTR-opensea
cg05671501	PPARG	0.229452	0.000418998	-2.43655	8.79827e-06	5'UTR-opensea
cg11200635	RET	0.257122	0.00015675	-2.83966	1.93843e-07	Body-island
cg06559368	RET	0.200095	0.000166135	-2.83966	1.93843e-07	Body-island
cg24257740	ROBO1	0.204626	0.000167709	-5.11942	6.98625e-14	1stExon-shore
cg13141515	ROBO1	0.202759	0.00608782	-5.11942	6.98625e-14	1stExon-shore
cg09709227	RXFP2	0.206602	0.00109016	-4.47899	4.25508e-12	Body-opensea
cg07853082	S100A11	0.203301	0.00240907	-2.19863	2.4994e-10	TSS1500-shore
cg02000211	S1PR3	0.207357	0.0156653	-2.78825	7.03425e-11	TSS1500-island
cg27583307	SATB2	0.213804	0.0150185	-3.10252	3.37907e-10	Body-island
cg15980656	SDC2	0.218721	0.00712296	-4.35876	2.28739e-10	Body-opensea
cg17717993	SERPINB10	0.208387	0.00079675	-4.32496	3.55656e-20	Body-opensea
cg16170614	SOD3	0.208248	0.0089338	-2.6495	0.00352371	3'UTR-shore
cg13096007	SOD3	0.237053	1.67345e-05	-2.6495	0.00352371	3'UTR-shore
cg08236767	ST6GAL2	0.240428	0.000575417	-4.0787	3.86084e-05	TSS200-island
cg04679902	TBX1	0.265817	0.000558591	-2.47808	3.35505e-07	Body-shore
cg24753662	TBX1	0.202794	0.0190073	-2.47808	3.35505e-07	5'UTR-island
cg05298458	TBX1	0.209977	0.00980886	-2.47808	3.35505e-07	Body-island
cg23365971	TGM3	0.218242	0.000102502	-3.93938	6.98269e-09	Body-opensea
cg10784386	THBS4	0.214775	0.00580281	-3.29706	1.0006e-13	TSS200-island
cg07355841	TPPP3	0.213977	0.00273389	-3.96972	3.39677e-12	5'UTR-island
cg10725937	TREM2	0.253772	0.000202834	-4.22481	1.24633e-08	TSS200-opensea
cg23643501	TREM2	0.239675	1.37684e-05	-4.22481	1.24633e-08	TSS200-opensea
cg01980222	TREM2	0.203246	0.00086875	-4.22481	1.24633e-08	1stExon-opensea
cg17771652	VCAN	0.201721	0.00633713	-2.69125	4.51297e-07	5'UTR-shore
